# Supplementary material for: Burden and outcome of respiratory morbidities among children and adolescents with sickle cell disease—A retrospective review of emergency presentations in some Nigerian tertiary institutions
Source: PLoS One. 2024 May 16;19(5):e0303323. doi: 10.1371/journal.pone.0303323 (PMC11098331; doi:10.1371/journal.pone.0303323)
Supplement: S1 File — (XLSX) [file pone.0303323.s001.xlsx]

## Sheet: final by diagnisis
sn	site	age MTHS	gender 1=m, 2=f	year	Diagnosis	complication	crises 0=absent, 1= present	type of crises	no of resp morbidity	co-morbidity	outcome 1=survive, 0 = died, 2 = DAMA	duration of hospital stay
1	Bauchi	15	1	2021	BPN		0		1	Peptic ulcer disease	1	4
2	Bauchi	36	1	2021	Acute pharyngotonsilitis		0		1		1	2
3	Bauchi	13	1	2018	BPN		1	VOC	1	Malaria	1	1
4	Bauchi	24	2	2021	BPN		0		1		1	7
5	Bauchi	36	1	2020	BPN		0		1		1	7
6	Bauchi	18	2	2021	ARI	sequestration crises	1	sequestration	1		1	2
7	Bauchi	120	1	2020	lobar pneumonia	heart failure, pyothorax	0		2		1	16
8	Bauchi	36	1	2020	ACS		0		1		1	7
9	Bauchi	72	1	2021	pneumonia		1	VOC	1		1	3
10	Bauchi	156	1	2020	BPN		1	VOC	1		1	4
11	Bauchi	84	2	2020	BPN		1	VOC	1		1	7
12	Bauchi	60	1	2020	URTI	severe anaemia	1	anaemic	1		1	6
13	Bauchi	36	1	2020	BPN		1	VOC	1		1	5
14	Bauchi	144	1	2021	Epistaxis	severe anaemia	1	anaemic	1		1	9
15	Bauchi	36	1	2021	BPN		0		1		1	6
16	Bauchi	144	2	2021	ACS		0		1		1	7
17	Bauchi	204	2	2021	BPN		1	VOC	1		1	6
18	Bauchi	72	1	2020	Acute pharyngotonsilitis	epistaxis	0		2		1	2
19	Bauchi	27	1	2020	BPN	severe anaemia	1	anaemic	1		1	4
20	Bauchi	24	1	2018	BPN		0		1	Malaria	1	3
21	Bauchi	84	2	2021	BPN		0		1		1	2
22	Bauchi	108	1	2018	Epistaxis		1	VOC, haemolysis	1		1	13
23	Bauchi	24	1	2019	Acute pharyngotonsilitis		1	VOC	1		1	10
24	Bauchi	108	2	2019	ACS		0		1		1	7
25	Bauchi	24	1	2020	BPN	Acute chest syndrome	0		2		1	6
26	ogbomoso	18	1	2016	URTI		1	VOC	1		1	8
27	ogbomoso	12	2	2016	pneumonia		1	VOC	1		1	4
28	ogbomoso	48	1	2016	pneumonia		0		1		1	5
29	ogbomoso	180	2	2017	pneumonia		0		1		1	9
30	ogbomoso	96	1	2017	lt lobar pneumonia		0		1		1	9
31	ogbomoso	120	1	2017	pneumonia		0		1	CVA	1	4
32	ogbomoso	132	1	2018	pneumonia		0		1		1	3
33	ogbomoso	12	1	2018	BPN		0		1		1	4
34	ogbomoso	48	1	2018	Acute pharyngitis		0		1		1	2
35	ogbomoso	72	1	2018	ACS		0		1		1	6
36	ogbomoso	11	2	2019	pneumonia		1	VOC	1		1	5
37	ogbomoso	72	2	2019	URTI		0		1		1	1
38	ogbomoso	36	1	2020	BPN	heart failure	0		1		1	9
39	ogbomoso	84	1	2020	pneumonia		0		1		1	2
40	ogbomoso	36	2	2020	BPN	severe anaemia	1	anaemic	1		1	2
41	ogbomoso	96	1	2020	URTI		1	VOC	1		1	2
42	ogbomoso	84	2	2020	pneumonia		0		1		1	3
43	ogbomoso	204	2	2021	URTI		1	VOC	1		1	2
44	ogbomoso	48	2	2021	URTI		0		1		1	2
45	ogbomoso	108	2	2021	BPN		0		1		1	1
46	ogbomoso	144	2	2021	URTI		1	VOC	1		1	2
47	ogbomoso	48	2	2021	URTI		1	VOC	1		1	2
48	ogbomoso	84	1	2021	Acute pharyngitis		0		1	CVA	1	5
49	Bida	60	1	2016	Acute pharyngitis		0		1		1	5
50	Bida	36	1	2016	Acute pharyngitis		0		1		1	3
51	Bida	24	2	2016	Acute pharyngitis		0		1		1	3
52	Bida	144	1	2016	ACS		0		1		1	14
53	Bida	156	1	2016	ACS		0		1		1	11
54	Bida	24	2	2017	Acute pharyngitis		0		1		1	8
55	Bida	24	2	2017	Acute pharyngitis		0		1		1	6
56	Bida	144	2	2017	BPN		0		1		1	2
57	Bida	84	1	2017	BPN		0		1		1	5
58	Bida	144	2	2017	BPN		0		1		1	12
59	Bida	72	1	2018	pneumonia		0		1		1	4
60	Bida	48	2	2018	pneumonia		0		1		1	5
61	Bida	8	2	2018	pneumonia		0		1		1	7
62	Bida	20	1	2019	aspiration pneumonitis ffing kerosene		0		1		1	4
63	Bida	144	2	2019	lobar pneumonia		0		1		1	5
64	Bida	60	1	2019	lobar pneumonia		0		1		1	5
65	Bida	48	2	2019	Acute pharyngitis		0		1		2	4
66	Bida	48	2	2019	Acute pharyngitis		0		1		1	4
67	Bida	24	2	2019	Rhinitis		0		1		1	3
68	Bida	48	1	2020	pneumonia		0		1		1	8
69	Bida	48	1	2020	pneumonia	heart failure	0		1		1	11
70	Bida	60	2	2020	pneumonia	heart failure	0		1		1	12
71	Bida	156	2	2020	Acute pharyngitis		0		1		1	7
72	Bida	48	2	2020	Acute pharyngitis		0		1		1	4
73	Bida	144	2	2020	Acute pharyngitis		0		1		1	4
74	Bida	36	2	2020	Acute pharyngitis		0		1		1	5
75	Bida	121	2	2020	pneumonia		0		1		1	5
76	Bida	20	1	2020	Rhinitis		0		1		1	3
77	Bida	72	1	2021	pneumonia		0		1		1	3
78	Bida	84	2	2021	pneumonia	heart failure	0		1		1	7
79	Bida	72	1	2021	pneumonia	heart failure	0		1		1	3
80	Bida	72	1	2021	pneumonia		0		1		1	17
81	Bida	24	1	2021	pneumonia	heart failure	0		1		1	4
82	Bida	48	1	2021	pneumonia	heart failure	0		1		1	4
83	Bida	72	1	2021	pneumonia		0		1		1	4
84	Bida	72	1	2021	lobar pneumonia		0		1		1	16
85	Bida	84	1	2021	ACS		0		1		1	11
86	Bida	36	2	2021	Acute pharyngitis		0		1		1	4
87	Bida	24	2	2021	Acute pharyngitis		0		1		1	2
88	Bida	60	1	2021	Acute pharyngitis		0		1		1	7
89	OWO	60	1	2016	Tonsilitis		0		1		1	2
90	OWO	72	2	2016	BPN		0		1		1	5
91	OWO	60	1	2016	Acute pharyngotonsilitis		1	VOC	1		1	3
92	OWO	96	2	2017	lobar pneumonia		0		1		1	6
93	OWO	24	2	2017	pneumonia		1	VOC	1		1	4
94	OWO	108	2	2017	pneumonia		1	VOC	1		1	5
95	OWO	36	2	2017	Acute pharyngitis		1	VOC	1		1	2
96	OWO	48	1	2018	Acute pharyngitis		1	VOC	1		1	3
97	OWO	48	1	2018	BPN		1	VOC	1		1	4
98	OWO	48	2	2018	Tonsilitis	severe anaemia	1	anaemic	1		1	6
99	OWO	24	2	2019	BPN		1	VOC	1		1	5
100	OWO	109	1	2019	BPN		0		1		1	6
101	OWO	72	2	2019	ACS		0		1		1	7
102	OWO	48	1	2020	BPN		1	VOC	1		1	6
103	OWO	60	2	2020	Acute pharyngotonsilitis		0		1		1	2
104	OWO	48	2	2021	BPN		0		1		1	4
105	OWO	36	2	2021	BPN		0		1	Malaria	1	3
106	Gombe	144	1	2016	lobar pneumonia		0		1		1	8
107	Gombe	72	2	2016	ACS		0		1	Sepsis	1	15
108	Gombe	96	2	2016	BPN	pleural effusion, anaemia	1	Hyperhaemolytic	2		1	13
109	Gombe	60	2	2016	BPN		1	VOC	1		1	5
110	Gombe	48	2	2016	ACS		0		1	Sepsis	1	11
111	Gombe	96	2	2016	lobar pneumonia		1	VOC	1		1	8
112	Gombe	19	1	2016	Acute pharyngotonsilitis		0		1		1	7
113	Gombe	48	1	2016	pneumonia	heart failure	0		1		1	1
114	Gombe	13	2	2016	BPN		0		1	Sepsis	1	7
115	Gombe	168	1	2016	ACS		0		1		1	6
116	Gombe	60	1	2016	ACS		1	VOC	1		1	14
117	Gombe	84	1	2016	ACS		0		1		1	10
118	Gombe	120	2	2016	Acute pharyngotonsilitis		1	VOC	1		1	7
119	Gombe	84	2	2016	ACS		0		1		1	6
120	Gombe	156	2	2016	pneumonia		0		1		1	4
121	Gombe	24	1	2016	BPN		0		1		1	6
122	Gombe	38	2	2016	ACS		0		1		1	8
123	Gombe	36	1	2016	pneumonia		0		1		1	6
124	Gombe	36	2	2016	pneumonia		0		1	sepsis	1	5
125	Gombe	60	1	2016	Acute pharyngotonsilitis		1	VOC	1		1	8
126	Gombe	48	1	2016	Acute pharyngotonsilitis		1	VOC	1		1	8
127	Gombe	48	2	2016	BPN		0		1		1	2
128	Gombe	12	1	2016	BPN		0		1		999	999
129	Gombe	36	2	2016	BPN		0		1		1	3
130	Gombe	12	1	2016	BPN		0		1		1	12
131	Gombe	48	2	2016	ACS		0		1		1	9
132	Gombe	156	2	2016	BPN		0		1		1	4
133	Gombe	96	1	2016	Acute pharyngotonsilitis		0		1		1	5
134	Gombe	156	2	2016	BPN		0		1		1	4
135	Gombe	120	1	2016	BPN		0		1		1	5
136	Gombe	36	2	2017	Acute pharyngitis		0		1		1	4
137	Gombe	60	2	2017	BPN	severe anaemia	1	anaemic	1		1	5
138	Gombe	9	2	2017	Pertussis		0		1		1	6
139	Gombe	60	2	2017	Acute pharyngotonsilitis		0		1		1	4
140	Gombe	24	1	2017	BPN		0		1		1	6
141	Gombe	120	1	2017	BPN		0		1		1	4
142	Gombe	36	1	2017	pneumonia		0		1		1	7
143	Gombe	60	2	2017	Acute pharyngotonsilitis		0		1	MALARIA	1	3
144	Gombe	156	2	2017	pneumonia		0		1		1	5
145	Gombe	108	2	2017	Acute pharyngotonsilitis		0		1	UTI	1	7
146	Gombe	24	1	2017	asthma		0		1		1	4
147	Gombe	108	1	2017	BPN		0		1	MALARIA	1	4
148	Gombe	120	2	2017	ACS		0		1		1	9
149	Gombe	72	2	2017	Acute pharyngotonsilitis		0		1		1	9
150	Gombe	36	1	2017	lobar pneumonia	Pharyngotonsillitis	0		2		1	4
151	Gombe	84	2	2017	Acute pharyngotonsilitis		0		1		1	10
152	Gombe	72	1	2017	ACS		0		1		1	13
153	Gombe	42	2	2017	ACS		0		1		1	7
154	Gombe	30	1	2017	BPN		0		1		1	4
155	Gombe	108	1	2017	lobar pneumonia		0		1		1	9
156	Gombe	48	1	2017	Acute pharyngotonsilitis		0		1		1	5
157	Gombe	60	2	2017	ACS		0		1		1	7
158	Gombe	36	1	2017	Mumps		0		1		1	5
159	Gombe	192	2	2017	ACS		0		1		1	8
160	Gombe	72	2	2017	BPN		0		1		1	8
161	Gombe	9	2	2017	BPN		0		1		1	13
162	Gombe	22	2	2017	BPN		0		1		1	9
163	Gombe	4	2	2017	Acute pharyngotonsilitis		0		1		1	4
164	Gombe	96	2	2017	Acute pharyngotonsilitis		0		1		1	3
165	Gombe	180	1	2017	Acute pharyngotonsilitis		0		1		1	4
166	Gombe	23	1	2017	Acute pharyngotonsilitis		0		1		1	5
167	Gombe	96	1	2017	Acute pharyngotonsilitis		0		1		1	5
168	Gombe	24	1	2017	pneumonia		0		1		1	6
169	Gombe	36	1	2017	ACS		0		1		1	9
170	Gombe	24	1	2017	ACS		0		1		1	16
171	Gombe	180	2	2017	Acute pharyngotonsilitis		0		1		1	6
172	Gombe	10	2	2017	BPN		0		1		1	5
173	Gombe	60	1	2017	Acute pharyngotonsilitis		0		1		1	3
174	Gombe	84	2	2017	Acute pharyngotonsilitis		0		1		1	8
175	Gombe	180	1	2017	Acute pharyngotonsilitis		0		1		1	5
176	Gombe	156	2	2018	ACS		0		1	MALARIA	1	7
177	Gombe	16	2	2018	BPN		0		1	Sepsis	1	14
178	Gombe	180	2	2018	BPN		0		1	Sepsis	1	5
179	Gombe	78	1	2018	Acute pharyngotonsilitis	severe anaemia	1	anaemic	1		1	2
180	Gombe	48	1	2018	Acute pharyngotonsilitis		0		1		1	5
181	Gombe	84	1	2018	BPN		0		1		1	9
182	Gombe	18	1	2018	BPN		0		1		1	6
183	Gombe	48	1	2018	Acute pharyngotonsilitis		0		1	MALARIA	1	2
184	Gombe	72	2	2018	BPN		0		1		1	4
185	Gombe	132	2	2018	Acute pharyngotonsilitis		0		1		1	5
186	Gombe	6	1	2018	BPN		0		1	sepsis	1	9
187	Gombe	15	1	2018	BPN		0		1		1	4
188	Gombe	144	2	2018	ACS		0		1		1	8
189	Gombe	96	2	2018	ACS		0		1		1	7
190	Gombe	36	2	2018	ACS		0		1		1	12
191	Gombe	72	2	2018	ACS		0		1		1	7
192	Gombe	24	2	2018	BPN		0		1		1	6
193	Gombe	8	1	2018	Acute pharyngotonsilitis		0		1	sepsis	1	7
194	Gombe	144	2	2018	Acute pharyngotonsilitis		0		1	MALARIA	1	2
195	Gombe	60	1	2018	Acute pharyngotonsilitis		0		1		1	6
196	Gombe	144	1	2018	ACS		0		1	MALARIA	1	10
197	Gombe	156	2	2018	BPN		0		1		1	4
198	Gombe	20	1	2018	Acute pharyngotonsilitis		0		1		1	14
199	Gombe	114	1	2018	lobar pneumonia		0		1		1	8
200	Gombe	204	2	2018	BPN		0		1		1	2
201	Gombe	48	1	2018	lobar pneumonia		0		1		1	10
202	Gombe	24	2	2018	pneumonia		0		1	sepsis	1	7
203	Gombe	108	1	2018	lobar pneumonia		0		1	sepsis	1	10
204	Gombe	168	2	2018	ACS		0		1		1	18
205	Gombe	120	2	2018	ACS		0		1		1	7
206	Gombe	48	1	2018	ACS		0		1		1	7
207	Gombe	204	1	2018	Acute pharyngotonsilitis		0		1		1	11
208	Gombe	156	2	2018	lobar pneumonia		0		1		1	9
209	Gombe	48	1	2018	Acute pharyngotonsilitis		0		1		1	5
210	Gombe	84	2	2018	ACS		0		1	sepsis	1	10
211	Gombe	192	1	2019	lobar pneumonia		0		1		1	8
212	Gombe	84	1	2019	ACS		0		1		1	6
213	Gombe	180	1	2019	ACS		0		1		1	6
214	Gombe	84	1	2019	ACS		0		1		1	6
215	Gombe	9	2	2019	Acute pharyngotonsilitis		0		1		1	8
216	Gombe	24	2	2019	Acute pharyngotonsilitis		0		1		1	1
217	Gombe	108	1	2019	ACS		0		1	Girdle syndrome	1	6
218	Gombe	168	2	2019	ACS		0		1		1	6
219	Gombe	23	1	2019	Acute pharyngotonsilitis		0		1		1	5
220	Gombe	204	2	2019	BPN		0		1		1	2
221	Gombe	24	1	2019	Acute pharyngotonsilitis		0		1		1	2
222	Gombe	96	1	2019	ACS		0		1		1	12
223	Gombe	11	1	2019	BPN		0		1		1	29
224	Gombe	16	1	2019	acute suppurative otitis media		0		1		1	8
225	Gombe	84	1	2019	lobar pneumonia		0		1		1	11
226	Gombe	60	1	2019	BPN		0		1		1	7
227	Gombe	24	1	2019	Acute pharyngotonsilitis		0		1	MALARIA	1	9
228	Gombe	66	2	2019	ACS		0		1		1	7
229	Gombe	48	1	2019	BPN		0		1		1	5
230	Gombe	17	1	2019	BPN		0		1		1	7
231	Gombe	28	1	2019	Acute pharyngotonsilitis		0		1		1	1
232	Gombe	24	1	2019	Acute pharyngotonsilitis		0		1		1	6
233	Gombe	29	1	2019	Acute pharyngotonsilitis		0		1	OSTEOMYELITIS	1	3
234	Gombe	21	1	2019	Acute pharyngotonsilitis		0		1		1	4
235	Gombe	96	2	2019	Acute pharyngotonsilitis		0		1		1	3
236	Gombe	96	2	2019	ACS		0		1		1	10
237	Gombe	180	1	2019	ACS		0		1		1	8
238	Gombe	9999	1	2019	ACS		0		1		1	11
239	Gombe	180	2	2019	BPN		0		1		0	2
240	Gombe	96	1	2019	ACS		0		1		1	7
241	Gombe	204	1	2019	BPN		0		1		1	6
242	Gombe	24	2	2019	BPN		0		1		1	6
243	Gombe	132	1	2019	BPN		0		1		1	5
244	Gombe	24	1	2019	pneumonia		0		1		1	9
245	Gombe	60	1	2019	BPN		0		1		1	5
246	Gombe	48	2	2019	ACS		0		1		1	9
247	Gombe	9	1	2019	BPN		0		1		1	7
248	Gombe	24	1	2019	BPN		0		1		1	7
249	Gombe	7	1	2019	BPN		0		1		1	5
250	Gombe	48	1	2019	ACS		0		1		1	9
251	Gombe	96	1	2019	ACS		0		1		1	9
252	Gombe	48	2	2019	ACS		0		1		1	11
253	Gombe	24	1	2019	BPN		0		1		1	5
254	Gombe	48	1	2019	ACS		0		1		1	9
255	Gombe	144	2	2019	Acute pharyngotonsilitis		0		1		1	3
256	Gombe	72	1	2019	ACS		0		1	Girdle syndrome	1	8
257	Gombe	156	1	2019	ACS		0		1		1	6
258	Gombe	18	1	2019	BPN		0		1		0	2
259	Gombe	192	2	2019	ACS		0		1		1	6
260	Gombe	120	1	2019	BPN		0		1		1	2
261	Gombe	180	1	2019	Acute pharyngotonsilitis		0		1		1	6
262	Gombe	120	1	2019	lobar pneumonia		0		1		1	6
263	Gombe	60	1	2019	ACS		0		1		1	8
264	Gombe	36	1	2019	ACS		0		1		1	7
265	Gombe	24	1	2019	ACS		0		1		1	7
266	Gombe	36	1	2019	Acute pharyngotonsilitis		1	VOC	1		1	8
267	Gombe	204	1	2019	Acute pharyngotonsilitis		0		1		1	3
268	Gombe	156	2	2019	ACS		0		1	MALARIA	1	8
269	Gombe	120	1	2019	Acute pharyngotonsilitis		0		1	0	1	4
270	Gombe	90	1	2019	Acute pharyngotonsilitis		0		1	sepsis	1	8
271	Gombe	15	1	2019	BPN		0		1		1	7
272	Gombe	84	1	2019	ACS		0		1		1	5
273	Gombe	18	1	2019	BPN		0		1		1	4
274	Gombe	60	1	2019	BPN		0		1		1	3
275	Gombe	204	1	2019	Acute pharyngotonsilitis		0		1		1	9
276	Gombe	24	1	2019	Acute pharyngotonsilitis	Mesenteric crisis	1	VOC	1		1	5
277	Gombe	24	1	2019	BPN		0		1		1	7
278	Gombe	36	1	2019	BPN		0		1		1	6
279	Gombe	144	1	2020	ACS		0		1		1	6
280	Gombe	18	1	2020	Acute pharyngotonsilitis		0		1	sepsis	1	9
281	Gombe	36	2	2020	BPN		0		1		1	5
282	Gombe	204	2	2020	ACS		0		1	sepsis	1	14
283	Gombe	42	2	2020	Acute pharyngotonsilitis		0		1		1	8
284	Gombe	96	2	2020	lobar pneumonia		0		1		1	3
285	Gombe	84	1	2020	ACS		0		1		1	10
286	Gombe	36	2	2020	BPN	Pharyngotonsillitis	0		2		1	8
287	Gombe	48	1	2020	Acute pharyngotonsilitis		0		1	Girdle syndrome	1	7
288	Gombe	48	2	2020	Acute pharyngotonsilitis		0		1		1	3
289	Gombe	120	1	2020	BPN		0		1		1	4
290	Gombe	72	2	2020	Acute pharyngotonsilitis		0		1		1	3
291	Gombe	120	1	2020	ACS		0		1	sepsis	1	11
292	Gombe	180	1	2020	ACS	severe anaemia	1	anaemic	1	OSTEOMYELITIS	1	11
293	Gombe	24	2	2020	BPN		0		1		1	3
294	Gombe	9999	1	2020	BPN		0		1		1	14
295	Gombe	48	1	2020	BPN		0		1		1	13
296	Gombe	168	1	2020	BPN		0		1		1	4
297	Gombe	72	1	2020	BPN		0		1		1	4
298	Gombe	36	1	2020	ACS		0		1		1	8
299	Gombe	204	1	2020	ACS		0		1	MALARIA	1	19
300	Gombe	168	2	2020	ACS	severe anaemia	1	anaemic	1		1	9
301	Gombe	84	1	2020	ACS		0		1		1	10
302	Gombe	48	1	2020	Acute pharyngotonsilitis		0		1		1	4
303	Gombe	36	1	2020	BPN		0		1		1	6
304	Gombe	84	2	2020	Acute pharyngotonsilitis		0		1		1	5
305	Gombe	72	1	2020	ACS		0		2	congenital diaphragmatic hernia	1	8
306	Gombe	9	2	2020	BPN		0		1		1	6
307	Gombe	156	1	2020	ACS		0		1	MALARIA	1	11
308	Gombe	48	1	2020	ACS		0		1	MALARIA	1	8
309	Gombe	144	1	2020	ACS		0		1		1	20
310	Gombe	84	2	2021	ACS		0		1		1	7
311	Gombe	72	1	2021	ACS		0		1	MALARIA	1	9
312	Gombe	36	2	2021	BPN	Pharyngotonsillitis	0		2		1	3
313	Gombe	24	1	2021	ACS		0		1	Girdle syndrome	1	7
314	Gombe	132	1	2021	ACS		0		1	sepsis	1	6
315	Gombe	96	1	2021	ACS		0		1	sepsis	1	12
316	Gombe	48	1	2021	BPN		0		1		0	1
317	Gombe	48	2	2021	BPN		0		1		1	4
318	Gombe	48	2	2021	ACS		1	Hyperhaemolytic	1		1	18
319	Gombe	84	2	2021	ACS		0		1		1	9
320	Gombe	60	1	2021	BPN		0		1	OSTEOMYELITIS	1	4
321	Gombe	84	2	2021	BPN		1	VOC	1		1	9
322	Gombe	15	2	2021	BPN		1	VOC	1		1	7
323	Gombe	36	1	2021	BPN		0		1		1	6
324	Gombe	14	1	2021	BPN		0		1		1	5
325	Gombe	84	2	2021	ACS	severe anaemia	1	anaemic	1		1	11
326	Gombe	30	1	2021	Acute pharyngotonsilitis		0		1	MALARIA	1	5
327	Gombe	24	1	2021	BPN		1	VOC	1		1	10
328	Gombe	154	1	2021	ACS		0		1		1	10
329	Gombe	48	2	2021	ACS		0		1	MALARIA	1	9
330	KATSINA	72	2	2015	BPN		1	VOC	1		1	1
331	KATSINA	24	2	2015	BPN		0		1		1	2
332	KATSINA	120	1	2015	ACS		0		1		1	7
333	KATSINA	72	2	2015	Acute pharyngitis		0		1		1	6
334	KATSINA	132	1	2015	Acute pharyngitis		0		1		1	1
335	KATSINA	24	2	2015	BPN		0		1		1	0.75
336	KATSINA	108	2	2015	Acute pharyngitis		0		1		1	6
337	KATSINA	84	2	2015	Acute pharyngitis		0		1		1	6
338	KATSINA	132	1	2015	Acute pharyngitis		0		1		1	2
339	KATSINA	18	2	2015	pneumonia		0		1		1	4
340	KATSINA	24	1	2015	BPN		1	VOC	1		1	9
341	KATSINA	132	2	2015	pneumonia	heart failure	0		1		1	1
342	KATSINA	132	2	2015	BPN		0		1		1	4
343	KATSINA	120	2	2015	BPN		0		1		1	4
344	KATSINA	120	2	2015	BPN		0		1		1	2
345	KATSINA	144	2	2015	BPN		0		1		1	0.5
346	KATSINA	48	2	2015	BPN		0		1		1	2
347	KATSINA	24	1	2016	Acute pharyngitis		0		1		1	1
348	KATSINA	72	2	2016	Acute pharyngotonsilitis		0		1		1	1
349	KATSINA	36	1	2016	pneumonia		1	VOC	1		1	1
350	KATSINA	168	1	2016	pneumonia	heart failure	0		1		1	16
351	KATSINA	84	2	2016	pneumonia		1	VOC	1		1	4
352	KATSINA	72	1	2016	pneumonia	heart failure	0		1		1	6
353	KATSINA	24	2	2016	pneumonia		0		1		1	8
354	KATSINA	84	2	2016	BPN		0		1		1	1
355	KATSINA	108	1	2016	ACS		0		1		1	6
356	KATSINA	120	1	2016	BPN		0		1		1	3
357	KATSINA	10	2	2016	Acute pharyngitis		0		1		1	1
358	KATSINA	96	1	2017	BPN		1	Hyperhaemolytic	1		1	5
359	KATSINA	24	1	2017	pneumonia	heart failure	0		1		1	1
360	KATSINA	12	2	2017	BPN		0		1		1	6
361	KATSINA	7	1	2017	pneumonia		0		1		1	2
362	KATSINA	48	1	2018	pneumonia		0		1		1	3
363	KATSINA	84	1	2018	Acute pharyngitis		0		1		1	6
364	KATSINA	96	1	2018	BPN		0		1		1	5
365	KATSINA	96	2	2018	pneumonia		0		1		1	2
366	KATSINA	48	2	2018	pneumonia		0		1		1	4
367	KATSINA	48	1	2018	pneumonia		0		1		1	9
368	KATSINA	120	1	2018	pneumonia		0		1		1	4
369	KATSINA	8	1	2018	pneumonia	heart failure	0		1		1	5
370	KATSINA	10	1	2018	Acute pharyngitis		0		1		1	5
371	KATSINA	108	1	2018	ACS		0		1		1	11
372	KATSINA	132	1	2018	ACS		0		1		1	8
373	KATSINA	72	1	2018	Acute pharyngitis		0		1		1	2
374	KATSINA	36	1	2018	pneumonia		1	VOC	1		1	4
375	KATSINA	96	2	2019	ACS		1	VOC, haemolysis	1		1	13
376	KATSINA	72	2	2019	pneumonia		0		1		1	23
377	KATSINA	156	1	2019	Acute pharyngitis		0		1		1	17
378	KATSINA	60	2	2019	pneumonia		0		1	hepatitis B virus infection	1	12
379	KATSINA	24	1	2019	pneumonia	severe anaemia	1	anaemic	1		0	0.25
380	KATSINA	144	1	2019	pneumonia		0		1		1	2
381	KATSINA	36	1	2019	pneumonia		0		1		1	1
382	KATSINA	48	1	2019	pneumonia		0		1		1	5
383	KATSINA	24	1	2019	pneumonia		0		1		1	2
384	KATSINA	120	1	2019	ACS		1	VOC, haemolysis	1		1	15
385	KATSINA	36	1	2019	Epistaxis		0		1		1	13
386	KATSINA	48	2	2019	pneumonia	heart failure	0		1		1	7
387	KATSINA	132	2	2019	pneumonia		0		1		1	3
388	KATSINA	96	1	2019	ACS		1	VOC, haemolysis	1		1	7
389	KATSINA	144	1	2019	pneumonia		0		1		1	0.75
390	KATSINA	24	1	2019	pneumonia	severe anaemia	1	anaemic	1		1	2
391	KATSINA	192	1	2019	pneumonia		0		1		1	19
392	KATSINA	96	2	2019	pneumonia		0		1		1	1
393	KATSINA	96	2	2019	pneumonia		0		1		1	1
394	KATSINA	72	1	2019	pneumonia		0		1		1	0.5
395	KATSINA	156	1	2019	Acute pharyngitis		0		1		1	1
396	KATSINA	96	2	2019	pneumonia		0		1		1	2
397	KATSINA	60	2	2019	ACS		0		1		1	9
398	KATSINA	20	1	2019	pneumonia		0		1		1	2
399	KATSINA	120	1	2019	pneumonia	severe anaemia	1	anaemic	1		1	5
400	KATSINA	60	1	2019	Acute pharyngitis		0		1		1	16
401	KATSINA	204	1	2019	pneumonia		0		1		1	3
402	KATSINA	144	1	2019	ACS		1	VOC, haemolysis	1		1	15
403	KATSINA	156	2	2019	ACS		1	VOC, haemolysis	1		1	14
404	KATSINA	72	1	2019	pneumonia		0		1		1	0.5
405	KATSINA	48	2	2019	pneumonia		0		1		1	0.75
406	KATSINA	36	2	2019	pneumonia		0		1		1	0.5
407	KATSINA	36	1	2019	pneumonia	pleural effusion	0		2		1	16
408	KATSINA	24	2	2019	Acute pharyngitis		0		1		1	3
409	KATSINA	13	1	2019	pneumonia		0		1		1	5
410	KATSINA	24	2	2019	Acute pharyngitis		0		1		1	3
411	KATSINA	120	1	2019	pneumonia		1	VOC, haemolysis	1		0	3
412	KATSINA	13	1	2019	pneumonia		0		1		1	4
413	KATSINA	48	1	2019	pneumonia		1	VOC	1		1	5
414	KATSINA	144	1	2019	pneumonia		0		1		1	2
415	KATSINA	108	2	2019	pneumonia		0		1		1	4
416	KATSINA	156	2	2019	Acute pharyngitis		0		1		1	4
417	KATSINA	72	2	2019	Acute pharyngitis		1	VOC, haemolysis	1		1	6
418	KATSINA	72	1	2019	pneumonia		0		1		1	3
419	KATSINA	144	2	2019	ACS		0		1		1	6
420	KATSINA	48	1	2019	pneumonia		1	VOC	1		1	6
421	KATSINA	144	2	2019	ACS		1	VOC	1		1	6
422	KATSINA	156	1	2019	Acute pharyngitis		0		1		1	6
423	KATSINA	96	2	2019	pneumonia		0		1		1	3
424	KATSINA	156	1	2019	pneumonia		0		1		1	3
425	KATSINA	21	1	2019	pneumonia		0		1		1	2
426	KATSINA	144	1	2019	pneumonia		1	Hyperhaemolytic	1		1	4
427	KATSINA	12	1	2019	BPN		0		1		1	0.5
428	KATSINA	144	1	2019	pneumonia	severe anaemia	1	anaemic	1		1	2
429	KATSINA	20	2	2019	pneumonia	heart failure	0		1		1	2
430	KATSINA	60	2	2019	pneumonia		0		1		1	3
431	KATSINA	42	2	2019	pneumonia		0		1		1	4
432	KATSINA	96	2	2019	pneumonia		0		1		1	1
433	KATSINA	60	2	2019	pneumonia		0		1		1	3
434	KATSINA	156	2	2019	pneumonia	anaemia, VOC	1	VOC, anaemic	1		1	4
435	KATSINA	84	1	2020	pneumonia	Right sided pleural effusion	0		2		0	11
436	KATSINA	60	2	2020	Acute pharyngitis		0		1		1	5
437	KATSINA	72	2	2020	pneumonia		0		1		1	9
438	KATSINA	60	1	2020	pneumonia		1	VOC, haemolysis	1		1	5
439	KATSINA	36	2	2020	pneumonia	heart failure	0		1		1	1
440	KATSINA	96	1	2020	pneumonia		1	Hyperhaemolytic	1		1	3
441	KATSINA	144	2	2020	pneumonia		1	VOC	1		1	3
442	KATSINA	60	2	2020	pneumonia		0		1		1	5
443	KATSINA	156	2	2020	Acute pharyngitis		0		1		1	6
444	KATSINA	144	2	2020	ACS		0		1		1	9
445	KATSINA	132	1	2020	pneumonia		1	VOC	1		1	5
446	KATSINA	144	1	2020	ACS		1	VOC	1		1	6
447	KATSINA	9	2	2020	pneumonia		0		1		1	5
448	KATSINA	84	2	2020	ACS		0		1		1	8
449	KATSINA	156	1	2020	pneumonia		0		1		1	4
450	KATSINA	36	2	2020	ACS		0		1		1	20
451	KATSINA	24	2	2020	pneumonia		0		1		1	12
452	KATSINA	36	1	2020	pneumonia		0		1		1	2
453	KATSINA	84	2	2020	ACS		0		1		1	14
454	KATSINA	96	2	2020	Acute pharyngitis		0		1		1	1
455	KATSINA	20	1	2020	BPN		0		1		1	5
456	KATSINA	84	1	2020	ACS		0		1		1	21
457	KATSINA	60	1	2020	Acute pharyngitis		0		1		1	7
458	KATSINA	144	1	2020	pneumonia		0		1		0	2
459	KATSINA	48	2	2020	pneumonia		0		1		1	6
460	KATSINA	120	2	2021	Acute pharyngitis		0		1		1	0.8
461	KATSINA	108	1	2021	pneumonia		0		1		1	4
462	KATSINA	168	2	2021	lobar pneumonia		0		1		1	3
463	KATSINA	16	1	2021	pneumonia		0		1		1	6
464	KATSINA	17	2	2021	Acute pharyngitis		0		1		1	6
465	KATSINA	48	1	2021	pneumonia		0		1		1	4
466	KATSINA	72	1	2021	pneumonia		0		1		1	7
467	KATSINA	36	2	2021	Acute pharyngitis		0		1		1	3
468	KATSINA	36	1	2021	pneumonia		0		1		1	3
469	KATSINA	12	2	2021	pneumonia		1	Hyperhaemolytic	1		1	5
470	KATSINA	36	2	2021	pneumonia		0		1		1	1
471	KATSINA	144	2	2021	ACS		0		1		1	10
472	KATSINA	17	1	2021	BPN		1	Hyperhaemolytic	1		1	11
473	KATSINA	60	1	2021	ACS		0		1		1	11
474	KATSINA	48	1	2021	Acute pharyngitis		0		1		1	10
475	KATSINA	24	2	2021	pneumonia		0		1	MEASLES	1	2
476	KATSINA	72	2	2021	pneumonia		1	VOC	1		1	2
477	KATSINA	48	1	2021	pneumonia		1	VOC, haemolysis	1		1	9
478	KATSINA	36	1	2021	Acute pharyngitis		1	VOC, haemolysis	1		1	4
479	KATSINA	120	1	2021	pneumonia		0		1		1	2
480	KATSINA	24	1	2021	pneumonia		1	VOC	1		1	3
481	KATSINA	12	2	2021	pneumonia		0		1		1	4
482	KATSINA	60	2	2021	Acute pharyngitis		1	VOC	1		1	5
483	KATSINA	72	2	2021	Acute pharyngitis		1	VOC	1		1	2
484	KATSINA	120	2	2021	ACS		0		1		1	7
485	KATSINA	120	1	2021	pneumonia		0		1		1	3
486	KATSINA	108	1	2021	pneumonia		0		1		1	3
487	KATSINA	120	2	2021	pneumonia		0		1		1	4
488	KATSINA	36	2	2021	pneumonia		0		1		1	2
489	KATSINA	156	1	2021	pneumonia		0		1		1	10
490	KATSINA	60	2	2021	pneumonia		0		1		1	5
491	KATSINA	156	1	2021	ACS		0		1		1	6
492	KATSINA	120	1	2021	pneumonia		1	Hyperhaemolytic	1		1	1
493	KATSINA	96	2	2021	pneumonia		1	Hyperhaemolytic	1		1	2
494	KATSINA	132	1	2021	pneumonia		0		1		1	3
495	KATSINA	72	1	2021	ACS		1	VOC, haemolysis	1		1	6
496	KATSINA	168	2	2021	BPN		0		1		1	5
497	KATSINA	48	1	2021	pneumonia		0		1		1	2
498	KATSINA	84	1	2021	pneumonia		0		1		1	2
499	KATSINA	108	2	2021	pneumonia		0		1		1	3
500	KATSINA	168	1	2021	pneumonia		0		1		1	2
501	KATSINA	12	1	2021	pneumonia	heart failure	0		1		1	4
502	KATSINA	60	1	2021	pneumonia		0		1		1	3
503	KATSINA	144	2	2021	pneumonia		0		1		1	3
504	KATSINA	144	2	2021	pneumonia		0		1		1	2
505	KATSINA	96	1	2021	ACS		0		1		1	9
506	KATSINA	72	2	2021	pneumonia		0		1		0	4
507	KATSINA	60	2	2021	pneumonia		1	Hyperhaemolytic	1		1	5
508	KATSINA	132	1	2021	pneumonia		0		1		1	3
509	KATSINA	84	1	2021	pneumonia		0		1		1	4
510	KATSINA	72	2	2021	Acute pharyngitis		0		1		1	1
511	KATSINA	120	2	2021	pneumonia		1	VOC	1	malaria	1	3
512	KATSINA	108	1	2021	pneumonia		0		1		1	2
513	KATSINA	120	1	2021	pneumonia	heart failure	0		1		1	2
514	KATSINA	84	2	2021	pneumonia		1	VOC	1		1	2
515	KATSINA	48	2	2021	pneumonia		0		1		1	3
516	Rivers	108	2	2018	pneumonia		0		1	malaria	1	7
517	Rivers	108	2	2018	pneumonia		0		1	malaria	1	5
518	Rivers	192	1	2018	BPN		0		1		1	7
519	Rivers	120	2	2018	URTI		1	VOC	1		1	999
520	Rivers	144	1	2018	ACS		0		1	malaria	1	11
521	Rivers	144	2	2018	ACS		0		1	malaria	1	8
522	Rivers	48	1	2018	BPN		0		1		1	5
523	Rivers	72	1	2018	Acute Tonsilitis		0		1		1	3
524	Rivers	36	1	2018	ARI/URTI		0		1		1	3
525	Rivers	16	2	2018	Acute Tonsilitis		0		1		1	4
526	Rivers	48	1	2018	URTI		1	VOC	1		1	2
527	Rivers	120	1	2018	URTI		1	VOC	1		1	2
528	Rivers	24	2	2019	URTI		1	VOC	1		1	2
529	Rivers	43	2	2019	URTI		1	VOC	1		1	3
530	Rivers	60	2	2019	ACS		0		1		1	10
531	Rivers	51	2	2019	URTI		1	VOC	1		1	3
532	Rivers	12	1	2019	Acute Tonsilitis		0		1		1	3
533	Rivers	144	1	2020	Acute pharyngitis		0		1		1	5
534	Rivers	48	1	2020	Adenoid hypertrophy		0		1		1	4
535	Rivers	72	1	2020	URTI		0		1		1	2
536	Rivers	12	1	2020	Adenoid hypertrophy		0		1		1	5
537	Rivers	60	2	2020	URTI		0		1		1	3
538	Rivers	96	2	2020	URTI		0		1		1	3
539	Rivers	156	1	2020	Acute Tonsilitis		0		1		1	4
540	Rivers	60	1	2020	URTI		0		1		1	3
541	Rivers	24	1	2020	URTI		0		1		1	3
542	Rivers	12	1	2020	URTI		0		1		1	3
543	Rivers	120	2	2020	Acute Tonsilitis		0		1		1	4
544	Rivers	120	1	2020	URTI		0		1		1	3
545	Rivers	24	2	2020	Acute pharyngitis		0		1		1	3
546	Rivers	84	1	2020	Acute Tonsilitis		0		1		1	3
547	Rivers	96	2	2020	Acute Tonsilitis		0		1		1	4
548	Rivers	84	1	2020	Acute Tonsilitis		0		1		1	5
549	Rivers	120	2	2020	pulmonary tuberculosis		0		1		1	14
550	Rivers	216	2	2020	Acute Tonsilitis		0		1		1	5
551	Rivers	144	2	2020	URTI		0		1		1	4
552	Rivers	60	1	2020	URTI		0		1		1	4
553	Rivers	10	1	2020	URTI		0		1		1	3
554	Rivers	156	1	2020	asthma		0		1		1	2
555	Rivers	168	2	2020	ACS		0		1		1	11
556	Rivers	60	1	2020	URTI		0		1		1	2
557	Rivers	84	2	2020	URTI		0		1		1	2
558	Rivers	204	2	2020	URTI		0		1		1	2
559	Rivers	240	1	2021	URTI		0		1		1	3
560	Rivers	36	1	2021	Adenoid hypertrophy		0		1		1	5
561	Rivers	144	1	2021	BPN		0		1		1	7
562	Rivers	132	1	2021	acute suppurative otitis media		0		1		1	3
563	Rivers	48	1	2021	URTI		0		1		1	2
564	Rivers	66	2	2021	Acute Tonsilitis		0		1		1	3
565	Rivers	36	2	2021	URTI		0		1		1	3
566	Rivers	156	2	2021	Acute Tonsilitis		0		1		1	3
567	Rivers	114	1	2021	pulmonary tuberculosis		0		1		1	14
568	Rivers	42	2	2021	ARI/URTI		0		1		1	2
569	Rivers	4	2	2021	ARI/URTI		0		1		1	2
570	Rivers	6	2	2021	ARI/URTI		0		1		1	3
571	Rivers	36	1	2021	BPN		0		1		1	7
572	Rivers	42	1	2021	URTI		0		1		1	2
573	Rivers	60	2	2021	URTI		0		1		1	3
574	Rivers	36	1	2021	Acute Tonsilitis		0		1		1	3
575	Rivers	36	1	2021	asthma		0		1		1	2
576	Rivers	12	2	2021	URTI		0		1		1	3
577	Rivers	115	1	2021	URTI		0		1		1	3
578	Rivers	144	1	2021	URTI		0		1		1	3
579	Rivers	57	1	2021	URTI		0		1		1	3
580	Rivers	84	1	2021	URTI		0		1		1	3
581	Rivers	9	1	2021	URTI		0		1		1	2
582	Rivers	36	1	2021	asthma		0		1		1	2
583	Rivers	168	1	2021	URTI		0		1		1	2
584	Rivers	168	2	2021	URTI		0		1		1	2
585	Rivers	46	1	2021	BPN		0		1		1	6
586	Rivers	156	2	2021	URTI		0		1		1	2
587	Rivers	180	2	2021	URTI		0		1		1	2
588	Rivers	60	1	2021	URTI		0		1		1	2
589	Rivers	84	1	2021	Acute pharyngotonsilitis		0		1		1	3
590	Rivers	108	2	2021	URTI		0		1		1	2
591	Rivers	48	1	2021	URTI		0		1		1	2
592	Rivers	108	2	2021	ACS		0		1		1	14
593	Rivers	180	1	2021	ACS		0		1	Malaria	1	11
594	Rivers	144	2	2021	BPN		0		1	Underweight Malnutrition	1	23
595	Rivers	84	2	2021	URTI		0		1		1	3
596	Rivers	36	1	2021	BPN		0		1		1	2
597	Rivers	12	2	2021	URTI		0		1		1	1
598	Rivers	156	1	2021	URTI		0		1		1	1
599	Rivers	96	2	2021	BPN		0		1		1	5
600	Sokoto	129	2	2012	ACS	Heartfailure	0		1	severe malaria	1	17
601	Sokoto	110	1	2012	ACS	severe VOC, mesenteric crises	1	VOC	1	septicaemia	0	3
602	Sokoto	36	2	2012	Acute pharyngotonsilitis	VOC	1		1	ADDx, malaria	1	5
603	Sokoto	42	1	2012	Acute pharyngotonsilitis	VOC	1	VOC	1	ADDx, malaria	1	5
604	Sokoto	62	1	2012	Acute pharyngotonsilitis	moderate VOC	1	VOC	1	malaria	1	6
605	Sokoto	24	1	2012	Acute pharyngotonsilitis		0		1	ADDx	1	4
606	Sokoto	51	1	2012	Acute pharyngotonsilitis	voc	1	VOC	1	UTI	1	6
607	Sokoto	50	1	2012	Acute pharyngotonsilitis	VOC	1	VOC	1	malaria	1	4
608	Sokoto	49	1	2012	Acute pharyngotonsilitis		0		1	malaria	1	3
609	Sokoto	112	1	2012	BPN	heart failure	0		1		1	8
610	Sokoto	72	2	2012	BPN	heart failure	0		1	osteomyelitis	1	12
611	Sokoto	76	1	2012	BPN		0		1	malaria	1	5
612	Sokoto	80	1	2012	BPN	heart failure	0		1	malaria	1	8
613	Sokoto	72	1	2012	BPN	sepsis	0		1		1	8
614	Sokoto	71	1	2012	BPN	heart failure	0		1	malaria	1	11
615	Sokoto	48	1	2012	BPN		0		1	UTI	1	8
616	Sokoto	93	1	2012	BPN		0		1	sepsis	1	9
617	Sokoto	26	2	2012	bronchiolitis		0		1	malaria	1	4
618	Sokoto	120	2	2012	lt lobar pneumonia	sepsis	0		1		1	10
619	Sokoto	86	2	2012	lt lobar pneumonia	severe anaemia	1	anaemic	1	sepsis	1	12
620	Sokoto	108	1	2012	Acute pharyngitis		0		1	sepsis	1	8
621	Sokoto	53	2	2012	Acute pharyngitis		0		1	ADDx	1	4
622	Sokoto	84	1	2013	ACS	heart failure, sepsis	0		1	UTI	1	13
623	Sokoto	120	2	2013	ACS	heart failure	0		1	malaria	1	21
624	Sokoto	12	2	2013	Acute pharyngotonsilitis	VOC, anaemia	1	VOC , anaemic	1	dactylitis, anaemia	1	9
625	Sokoto	28	1	2013	Acute pharyngotonsilitis		0		1	ADDx	1	5
626	Sokoto	33	1	2013	Acute pharyngotonsilitis	voc	1	VOC	1	malaria, dactylitis	1	7
627	Sokoto	52	1	2013	Acute pharyngotonsilitis		0		1	ADDx, malaria	1	6
628	Sokoto	22	2	2013	Acute pharyngotonsilitis		0		1	ADDx	1	5
629	Sokoto	96	2	2013	BPN	sepsis	0		1	dysenteric diarrhea	1	8
630	Sokoto	49	1	2013	BPN	otitis media	0		2	malaria	1	25
631	Sokoto	72	2	2013	BPN	heart failure	0		1	sepsis	1	12
632	Sokoto	96	2	2013	BPN	sepsis	0		1	osteomyelitis	1	16
633	Sokoto	72	1	2013	BPN	heart failure	0		1	VSD	1	13
634	Sokoto	60	2	2013	BPN		0		1	osteomyelitis	1	10
635	Sokoto	72	1	2013	BPN		0		1	malaria	1	6
636	Sokoto	52	2	2013	BPN	heart failure	0		1		1	11
637	Sokoto	42	1	2013	Acute pharyngitis	febrile convulsion	0		1	UTI	1	9
638	Sokoto	26	2	2013	Acute pharyngitis	VOC	1	VOC	1	malaria	1	6
639	Sokoto	24	1	2013	Acute pharyngitis	otitis media	0		2	ADDx	1	9
640	Sokoto	132	2	2013	rt lobar pneumonia		0		1	septic arthritis	1	20
641	Sokoto	60	1	2013	rt lobar pneumonia	severe anaemia	1	anaemic	1	sepsis	1	13
642	Sokoto	120	2	2014	ACS	severe anaemia	1	anaemic	1	sepsis	1	14
643	Sokoto	56	2	2014	Acute pharyngotonsilitis	voc	1	VOC	1	ADDX	1	4
644	Sokoto	37	1	2014	Acute pharyngotonsilitis	voc	1	VOC	1	UTI	1	7
645	Sokoto	42	1	2014	Acute pharyngotonsilitis		0		1	ADDx	1	4
646	Sokoto	64	2	2014	Acute pharyngotonsilitis		0		1	malaria	1	4
647	Sokoto	121	2	2014	BPN	heart failure	0		1	UTI	1	11
648	Sokoto	76	1	2014	BPN	sepsis	0		1	malaria	1	10
649	Sokoto	122	1	2014	BPN	sepsis, heart failure	0		1	UTI, Malaria	1	14
650	Sokoto	24	1	2014	BPN	sepsis	0		1	UTI, Malaria	1	9
651	Sokoto	144	1	2014	BPN	heart failure	0		1	osteomyelitis	1	10
652	Sokoto	72	1	2014	BPN	voc	1	VOC	1	sepsis	1	8
653	Sokoto	134	1	2014	BPN	severe anaemia	1	anaemic	1	sepsis	1	9
654	Sokoto	144	1	2014	BPN	sepsis	0		1	AVN, malaria	1	11
655	Sokoto	48	1	2014	BPN	sepsis, pharyngitis	0		2	malaria	1	10
656	Sokoto	34	1	2014	BPN	heart failure,acute pharyngotonsilitis	0		2	malaria	1	8
657	Sokoto	147	1	2014	lt lobar pneumonia	severe anaemia	1	anaemic	1	sepsis	1	12
658	Sokoto	60	2	2014	Acute pharyngitis		0		1	furuncles, malaria	1	4
659	Sokoto	48	2	2014	retropharyngeal abscess		0		1	sepsis	1	18
660	Sokoto	84	1	2014	rt lobar pneumonia		0		1		1	12
661	Sokoto	144	1	2015	ACS	bone crises, severe anaemia	1	VOC , anaemic	1		1	28
662	Sokoto	72	2	2015	ACS	heart failure	0		1	sepsis	0	2
663	Sokoto	50	2	2015	Acute pharyngotonsilitis		0		1	malaria	1	5
664	Sokoto	25	1	2015	Acute pharyngotonsilitis		0		1		1	3
665	Sokoto	38	2	2015	Acute pharyngotonsilitis	febrile convulsion	0		1		1	5
666	Sokoto	33	2	2015	Acute pharyngotonsilitis		1	VOC	1	malaria	1	5
667	Sokoto	44	2	2015	Acute pharyngotonsilitis		1	VOC	1	diarrhoea	1	6
668	Sokoto	64	1	2015	BPN		0		1	malaria	1	6
669	Sokoto	59	1	2015	BPN		0		1	malaria	1	6
670	Sokoto	60	1	2015	BPN		1	VOC	1	malaria	1	7
671	Sokoto	69	2	2015	BPN	heart failure	0		1	malaria	1	10
672	Sokoto	58	1	2015	BPN		0		1	malaria	1	6
673	Sokoto	72	1	2015	BPN		0		1	sepsis	1	12
674	Sokoto	124	1	2015	lt lobar pneumonia		0		1		1	14
675	Sokoto	49	1	2015	Acute pharyngitis		1	VOC	1	malaria	1	6
676	Sokoto	48	2	2015	Acute pharyngitis		0		1	malaria	1	3
677	Sokoto	72	1	2015	Acute pharyngitis		0		1	malaria	1	4
678	Sokoto	88	1	2015	rt lobar pneumonia	heart failure	0		1		1	11
679	Sokoto	96	1	2016	ACS	heart failure	0		1	sepsis	1	17
680	Sokoto	60	2	2016	Acute pharyngotonsilitis	febrile convulsion	0		1		1	4
681	Sokoto	27	2	2016	Acute pharyngotonsilitis		1	VOC	1	malaria	1	6
682	Sokoto	144	2	2016	Acute pharyngotonsilitis		0		1	Malaria	1	5
683	Sokoto	24	1	2016	Acute pharyngotonsilitis		1	VOC	1	diarrhoea	1	4
684	Sokoto	35	2	2016	Acute pharyngotonsilitis		0		1	measles	1	10
685	Sokoto	36	1	2016	Acute pharyngotonsilitis		1	VOC	1	diarrhoea	1	3
686	Sokoto	56	1	2016	Acute pharyngotonsilitis		0		1	diarrhoea	1	4
687	Sokoto	120	1	2016	BPN		0		1	malaria	1	7
688	Sokoto	29	2	2016	BPN		0		1	measles	1	16
689	Sokoto	156	2	2016	BPN	heart failure	0		1	sepsis	1	16
690	Sokoto	86	1	2016	BPN	severe anaemia	1	anaemic	1	Malaria	1	28
691	Sokoto	72	1	2016	lt lobar pneumonia		0		1	Malaria	1	15
692	Sokoto	32	2	2016	Acute pharyngitis	febrile convulsion	0		1	Malaria	1	8
693	Sokoto	110	1	2016	Acute pharyngitis		0		1	diarrhoea	1	8
694	Sokoto	44	2	2016	Acute pharyngitis		1	VOC	1	malaria	1	7
695	Sokoto	72	1	2016	rt lobar pneumonia	empyema	0		2		1	32
696	Sokoto	144	1	2016	rt lobar pneumonia	heart failure	0		1	Malaria	1	20
697	Sokoto	168	2	2017	ACS	heart failure	0		1	sepsis	1	31
698	Sokoto	48	2	2017	ACS	heart failure	0		1	sepsis	1	22
699	Sokoto	24	1	2017	Acute pharyngotonsilitis		0		1	diarrhoea	1	6
700	Sokoto	25	1	2017	Acute pharyngotonsilitis		1	VOC	1		1	5
701	Sokoto	40	2	2017	Acute pharyngotonsilitis		0		1	malaria	1	4
702	Sokoto	24	1	2017	Acute pharyngotonsilitis		1	VOC	1	malaria	1	5
703	Sokoto	84	2	2017	BPN	heart failure	0		1	Sepsis	1	22
704	Sokoto	84	2	2017	BPN		1	VOC	1	malaria	1	5
705	Sokoto	156	2	2017	BPN	heart failure	0		1	Sepsis	1	15
706	Sokoto	43	1	2017	BPN		1	anaemic	1	Severe anaemia	1	9
707	Sokoto	120	2	2017	BPN		1	VOC	1	Sepsis	1	13
708	Sokoto	42	1	2017	BPN	heart failure	0		1	Sepsis	1	16
709	Sokoto	24	1	2017	BPN		0		1	sepsis	1	7
710	Sokoto	50	2	2017	BPN	heart failure	0		1	sepsis/anaemia	1	12
711	Sokoto	22	1	2017	bronchiolitis	BPN	0		2	diarrhoea	1	6
712	Sokoto	84	2	2017	lt lobar pneumonia	heart failure	0		1	sepsis	1	17
713	Sokoto	39	1	2017	Acute pharyngitis		0		1		1	3
714	Sokoto	15	1	2017	Acute pharyngitis		0		1		1	5
715	Sokoto	39	1	2017	Acute pharyngitis		1	VOC	1	diarrhoea	1	4
716	Sokoto	35	1	2017	Acute pharyngitis		0		1	malaria	1	3
717	Sokoto	40	2	2017	Acute pharyngitis		0		1		1	3
718	Sokoto	132	2	2017	rt lobar pneumonia		0		1	sepsis	1	23
719	Sokoto	84	1	2018	ACS	heart failure	0		1	malaria	1	13
720	Sokoto	46	1	2018	Acute pharyngotonsilitis		1	VOC	1	severe malaria	1	5
721	Sokoto	56	1	2018	Acute pharyngotonsilitis		1	VOC	1	malaria	1	6
722	Sokoto	36	2	2018	Acute pharyngotonsilitis		0		1	diarrhoea	1	4
723	Sokoto	56	1	2018	Acute pharyngotonsilitis		1	VOC	1	malaria	1	5
724	Sokoto	72	1	2018	BPN	severe anaemia	1	anaemic	1	sepsis	1	8
725	Sokoto	40	1	2018	BPN		0		1	malaria	1	9
726	Sokoto	64	1	2018	BPN		0		1	UTI	1	10
727	Sokoto	144	2	2018	BPN	heart failure	0		1	sepsis	1	8
728	Sokoto	144	1	2018	BPN	heart failure	0		1	severe malaria	1	13
729	Sokoto	46	1	2018	BPN		0		1	malaria	1	7
730	Sokoto	54	2	2018	BPN		0		1	osteomyelitis	1	11
731	Sokoto	46	1	2018	Acute pharyngitis		1	VOC	1	malaria	1	6
732	Sokoto	72	2	2018	rt lobar pneumonia	severe anaemia	1	anaemic	1	malaria	1	9
733	Sokoto	72	1	2018	rt lobar pneumonia	heart failure	0		1	UTI	1	12
734	Sokoto	87	1	2019	ACS	heart failure	0		1	sepsis	1	13
735	Sokoto	48	1	2019	Acute pharyngotonsilitis		0		1	malaria	1	6
736	Sokoto	36	2	2019	Acute pharyngotonsilitis		0		1	malaria	1	3
737	Sokoto	53	1	2019	Acute pharyngotonsilitis		0		1	malaria	1	6
738	Sokoto	56	1	2019	Acute pharyngotonsilitis		0		1	cerebral malaria	1	6
739	Sokoto	36	1	2019	ALTB		0		1	malaria	1	6
740	Sokoto	72	2	2019	BPN	heart failure	0		1	malaria	1	9
741	Sokoto	156	1	2019	BPN		0		1	UTI	1	9
742	Sokoto	144	1	2019	BPN	heart failure	0		1	neurological sequelae	1	9
743	Sokoto	84	1	2019	BPN		0		1	meningitis	1	12
744	Sokoto	47	1	2019	BPN	heart failure	0		1	measles	1	11
745	Sokoto	96	1	2019	BPN		0		1	UTI	1	9
746	Sokoto	23	2	2019	BPN	dactylitis	1	anaemic	1	severe anaemia	1	11
747	Sokoto	60	1	2019	BPN		0		1	osteomyelitis	1	15
748	Sokoto	132	1	2019	lt lobar pneumonia	severe anaemia	1	anaemic	1	sepsis	1	13
749	Sokoto	51	1	2019	Acute pharyngitis		0		1	Malaria	1	5
750	Sokoto	156	1	2019	rt lobar pneumonia		0		1	malaria	1	12
751	Sokoto	180	1	2019	rt lobar pneumonia	heart failure	0		1	UTI	1	15
752	Sokoto	132	2	2020	ACS		1	VOC	1	sepsis	1	18
753	Sokoto	156	2	2020	ACS		1	VOC, haemolysis	1	malaria	1	23
754	Sokoto	48	2	2020	Acute pharyngotonsilitis		1	VOC	1		1	7
755	Sokoto	60	2	2020	Acute pharyngotonsilitis	severe anaemia	1	anaemic	1	dysenteric diarrhea	1	8
756	Sokoto	36	2	2020	Acute pharyngotonsilitis		0		1	diarrhoea	1	5
757	Sokoto	46	1	2020	Acute pharyngotonsilitis		1	VOC	1	diarrhoea	1	6
758	Sokoto	84	1	2020	BPN	severe anaemia	1	anaemic	1	sepsis	1	9
759	Sokoto	55	2	2020	BPN		0		1	osteomyelitis	1	15
760	Sokoto	24	1	2020	BPN	severe anaemia	1	anaemic	1	sepsis	1	10
761	Sokoto	89	2	2020	BPN		0		1	typhoid enteritis	1	13
762	Sokoto	96	1	2020	BPN	heart failure	0		1		1	11
763	Sokoto	38	1	2020	BPN		0		1	malaria	1	7
764	Sokoto	76	2	2020	BPN	heart failure	0		1	malaria	1	8
765	Sokoto	67	1	2020	BPN	otitis media	0		2		1	13
766	Sokoto	75	2	2020	BPN	heart failure	0		1	myocarditis	1	17
767	Sokoto	144	1	2020	lt lobar pneumonia	empyema	0		2		1	36
768	Sokoto	144	2	2020	lt lobar pneumonia	bone pain crises	1	VOC	1	malaria	1	13
769	Sokoto	64	2	2020	Acute pharyngitis		1	VOC	1	malaria	1	5
770	Sokoto	96	1	2020	rt lobar pneumonia		0		1	HBV infection	1	13
771	Sokoto	120	2	2020	rt lobar pneumonia		0		1	septic arthritis	1	19
772	Sokoto	84	2	2021	ACS	bone crises	1	VOC	1	sepsis	1	20
773	Sokoto	54	1	2021	Acute pharyngotonsilitis		1	VOC	1	malaria	1	5
774	Sokoto	36	1	2021	Acute pharyngotonsilitis		0		1	UTI	1	6
775	Sokoto	54	1	2021	Acute pharyngotonsilitis		1	VOC	1		1	6
776	Sokoto	96	1	2021	BPN		1	anaemic	1	severe anaemia	1	8
777	Sokoto	78	2	2021	BPN		0		1	cystitis	1	9
778	Sokoto	41	1	2021	BPN	pharyngitis	0		2		1	8
779	Sokoto	36	2	2021	BPN	heart failure	0		1	malaria	1	11
780	Sokoto	48	1	2021	BPN	pharyngitis	0		2		1	13
781	Sokoto	120	2	2021	BPN	heart failure	0		1	osteomyelitis	1	15
782	Sokoto	25	1	2021	bronchiolitis	BPN	0		2		1	6
783	Sokoto	24	1	2021	bronchiolitis		0		1	diarrhoea	1	4
784	Sokoto	108	1	2021	lt lobar pneumonia	severe anaemia	1	anaemic	1	cellulitis	1	10
785	Sokoto	60	2	2021	Acute pharyngitis		1	VOC	1		1	6
786	Sokoto	56	2	2021	Acute pharyngitis		1	VOC	1	malaria	1	6
787	Sokoto	156	1	2021	rt lobar pneumonia	Bilateral AVN	0		1		1	13
788	Sokoto	108	2	2021	rt lobar pneumonia	severe anaemia	1	anaemic	1	malaria	1	9
789	Kwara	24	1	2012	Acute Pharyngitis	VOC	1	VOC	1		1	5
790	Kwara	12	1	2012	Acute pharyngitis		0		1		1	4
791	Kwara	24	2	2012	BPN		0		1		1	4
792	Kwara	60	1	2012	BPN		0		1		1	4
793	Kwara	60	2	2012	BPN		0		1		1	3
794	Kwara	24	1	2012	BPN		0		1		1	2
795	Kwara	108	1	2012	Lobar pneumonia		0		1		1	5
796	Kwara	108	2	2012	lobar pneumonia		0		1		1	5
797	Kwara	5	2	2012	Acute pharyngitis		0		1		1	2
798	Kwara	60	2	2012	Acute pharyngotonsilitis	VOC	1	VOC	1		1	3
799	Kwara	48	2	2012	Acute pharyngotonsilitis		0		1		1	2
800	Kwara	108	2	2012	Acute pharyngotonsilitis	VOC	1	VOC	1		1	3
801	Kwara	192	1	2012	pneumonia	VOC	1	VOC	1		1	2
802	Kwara	96	2	2012	pneumonia	VOC	0	VOC	1		1	4
803	Kwara	48	1	2012	Tonsilitis		0		1		1	2
804	Kwara	60	2	2013	ACS		0		1		1	31
805	Kwara	120	2	2013	ACS		0		1		0	0
806	Kwara	204	2	2013	ACS		0		1		1	13
807	Kwara	84	2	2013	pneumonia		0		1		1	3
808	Kwara	60	2	2013	pneumonia		0		1		1	6
809	Kwara	114	1	2013	ACS		0		1		1	7
810	Kwara	24	1	2013	ALTB		0		1		1	7
811	Kwara	48	1	2013	BPN	pleural effusion	0		2		1	25
812	Kwara	60	1	2013	BPN		0		1		1	15
813	Kwara	84	1	2013	BPN		0		1		1	6
814	Kwara	18	1	2013	BPN		0		1		1	4
815	Kwara	6	1	2013	BPN		0		1		1	6
816	Kwara	84	2	2013	BPN		0		1		1	8
817	Kwara	84	2	2013	lobar pneumonia		0		1		1	9
818	Kwara	72	2	2013	lobar pneumonia		0		1		1	11
819	Kwara	18	2	2013	lobar pneumonia	empyema thoracis	0		2		1	22
820	Kwara	96	1	2013	lobar pneumonia		0		1		1	14
821	Kwara	36	1	2013	lobar pneumonia	heart failure	0		1		1	6
822	Kwara	48	2	2013	Acute pharyngitis		0		1		1	3
823	Kwara	84	2	2013	Acute pharyngitis		0		1		1	1
824	Kwara	36	1	2013	Acute pharyngitis		0		1		1	1
825	Kwara	72	1	2013	Acute pharyngitis		0		1		1	5
826	Kwara	72	2	2013	Acute pharyngitis		0		1		1	2
827	Kwara	72	1	2013	Acute pharyngitis		0		1		1	2
828	Kwara	36	1	2013	Acute pharyngitis	febrile convulsion	0		1		1	7
829	Kwara	24	1	2013	Acute pharyngitis		0		1		1	2
830	Kwara	96	2	2013	Acute pharyngotonsilitis		0		1		1	3
831	Kwara	72	2	2013	Acute pharyngotonsilitis		0		1		1	5
832	Kwara	156	1	2013	Acute pharyngotonsilitis		0		1		1	1
833	Kwara	24	1	2013	Acute pharyngotonsilitis		0		1		1	5
834	Kwara	30	1	2013	Acute pharyngotonsilitis		0		1		1	9
835	Kwara	120	1	2013	pneumonia	heart failure	0		1		1	2
836	Kwara	48	1	2013	pneumonia		0		1		1	7
837	Kwara	24	1	2013	pneumonia		0		1		1	4
838	Kwara	5	1	2013	pneumonia		1	VOC	1		1	6
839	Kwara	84	2	2013	rt lobar pneumonia		1	VOC	1		1	6
840	Kwara	144	2	2013	rt lobar pneumonia		0		1		0	5
841	Kwara	36	2	2013	rt lobar pneumonia	heart failure	0		1		1	5
842	Kwara	48	1	2013	rt lobar pneumonia	heart failure	0		1		1	6
843	Kwara	28	1	2013	Tonsilitis		0		1		1	3
844	Kwara	36	1	2013	Tonsilitis		0		1		1	7
845	Kwara	96	1	2014	ACS		0		1		1	14
846	Kwara	168	2	2014	asthma		0		1		1	2
847	Kwara	24	2	2014	BPN		0		1		1	7
848	Kwara	30	1	2014	BPN		0		1		1	3
849	Kwara	24	1	2014	BPN		0		1		1	3
850	Kwara	56	1	2014	BPN		0		1		1	7
851	Kwara	24	2	2014	BPN	Heart failure	0		1		1	3
852	Kwara	36	1	2014	BPN		0		1		1	6
853	Kwara	60	2	2014	lobar pneumonia		0		1		1	8
854	Kwara	24	1	2014	Acute pharyngitis		0		1		1	2
855	Kwara	60	1	2014	Acute pharyngotonsilitis		0		1		1	6
856	Kwara	60	1	2014	pneumonia		0		1		1	6
857	Kwara	78	2	2014	rt lobar pneumonia		0		1		1	8
858	Kwara	84	2	2014	rt lobar pneumonia		0		1		1	6
859	Kwara	17	1	2015	Acute pharyngotonsilitis		1	VOC	1		1	1
860	Kwara	168	2	2015	pneumonia		0		1		1	3
861	Kwara	108	1	2015	ACS		0		1		1	9
862	Kwara	180	1	2015	ACS		0		1		1	9
863	Kwara	156	1	2015	ACS		0		1		1	12
864	Kwara	144	1	2015	pneumonia		0		1		1	6
865	Kwara	156	2	2015	ACS		0		1		1	10
866	Kwara	168	2	2015	ACS		0		1		1	13
867	Kwara	108	2	2015	ACS		0		1		1	8
868	Kwara	22	1	2015	Acute pharyngotonsilitis		0		1		1	3
869	Kwara	120	1	2015	Acute pharyngotonsilitis		0		1		1	3
870	Kwara	36	1	2015	Acute pharyngotonsilitis		0		1		1	4
871	Kwara	48	1	2015	Acute pharyngotonsilitis		0		1		1	5
872	Kwara	60	1	2015	asthma	pharyngitis	0		2		1	3
873	Kwara	96	2	2015	asthma		0		1		1	1
874	Kwara	36	1	2015	BPN		0		1		1	9
875	Kwara	19	1	2015	BPN		0		1		1	4
876	Kwara	15	1	2015	BPN		1	VOC	1		1	4
877	Kwara	48	1	2015	BPN		0		1		1	6
878	Kwara	19	1	2015	BPN		0		1		1	5
879	Kwara	24	1	2015	BPN	heart failure	0		1		1	4
880	Kwara	84	1	2015	BPN		0		1		1	3
881	Kwara	24	1	2015	BPN		0		1		1	6
882	Kwara	84	2	2015	lobar pneumonia		0		1		1	9
883	Kwara	24	1	2015	lobar pneumonia		0		1		1	6
884	Kwara	16	1	2015	lobar pneumonia		0		1		1	5
885	Kwara	54	1	2015	lobar pneumonia	heart failure	0		1		1	13
886	Kwara	122	2	2015	lobar pneumonia		0		1		1	9
887	Kwara	168	1	2015	lobar pneumonia		0		1		1	7
888	Kwara	36	2	2015	Acute pharyngitis		0		1		1	4
889	Kwara	42	2	2015	Acute pharyngitis		0		1		1	3
890	Kwara	60	2	2015	Acute pharyngitis		0		1		1	4
891	Kwara	16	1	2015	Acute pharyngitis		0		1		1	4
892	Kwara	48	1	2015	Acute pharyngitis		0		1		1	7
893	Kwara	36	2	2015	Acute pharyngitis		1	VOC	1		1	2
894	Kwara	204	2	2015	Acute pharyngitis		1	VOC	1		1	4
895	Kwara	30	2	2015	pneumonia		0		1		1	6
896	Kwara	48	1	2015	pneumonia		1	VOC	1		1	4
897	Kwara	156	1	2015	pneumonia		0		1		1	9
898	Kwara	72	2	2015	pneumonia		1	VOC	1		1	2
899	Kwara	72	2	2015	pneumonia		0		1		1	8
900	Kwara	120	1	2015	rt lobar pneumonia		0		1		1	5
901	Kwara	132	2	2015	rt lobar pneumonia		1	VOC	1		1	10
902	Kwara	24	1	2015	rt lobar pneumonia		0		1		1	8
903	Kwara	84	1	2015	rt lobar pneumonia		0		1		1	7
904	Kwara	108	2	2016	ACS		0		1		1	13
905	Kwara	96	2	2016	ACS		0		1		1	7
906	Kwara	216	1	2016	ACS		0		1		1	12
907	Kwara	42	2	2016	ACS		0		1		1	12
908	Kwara	120	2	2016	ACS		0		1		1	9
909	Kwara	36	2	2016	pneumonia		0		1		1	6
910	Kwara	48	2	2016	Acute pharyngotonsilitis		0		1		1	9
911	Kwara	36	1	2016	Acute pharyngotonsilitis		0		1		1	3
912	Kwara	84	2	2016	asthma		0		1		1	4
913	Kwara	60	1	2016	asthma		1	VOC	1		1	2
914	Kwara	15	2	2016	BPN		0		1	dactilitis	1	3
915	Kwara	20	2	2016	BPN		0		1		1	2
916	Kwara	24	1	2016	BPN		0		1		1	4
917	Kwara	84	2	2016	BPN		0		1		1	2
918	Kwara	15	1	2016	BPN		0		1		1	7
919	Kwara	84	2	2016	BPN		0		1		1	7
920	Kwara	120	1	2016	empyema thoracis		0		1		1	26
921	Kwara	120	2	2016	lobar pneumonia		0		1		1	10
922	Kwara	168	2	2016	lobar pneumonia		0		1		1	5
923	Kwara	23	1	2016	lobar pneumonia		0		1		1	5
924	Kwara	120	2	2016	lobar pneumonia		0		1		1	10
925	Kwara	180	2	2016	lobar pneumonia		0		1		1	7
926	Kwara	60	2	2016	lt lobar pneumonia	heart failure	0		1		1	10
927	Kwara	14	1	2016	lt lobar pneumonia		1	VOC, haemolysis	1		1	9
928	Kwara	96	2	2016	Peritonsillar Abscess		0		1		1	7
929	Kwara	120	2	2016	pneumonia		0		1		1	11
930	Kwara	60	1	2016	pneumonia		0		1		1	11
931	Kwara	84	2	2016	pneumonia		0		1		1	8
932	Kwara	84	2	2016	pneumonia		0		1		1	8
933	Kwara	121	2	2016	pulmonary tuberculosis		0		1		1	21
934	Kwara	48	2	2016	rt lobar pneumonia		0		1		1	5
935	Kwara	48	2	2016	rt lobar pneumonia	heart failure	0		1		1	8
936	Kwara	168	2	2016	rt lobar pneumonia		1	VOC	1		1	7
937	Kwara	48	1	2016	rt lobar pneumonia		0		1		1	10
938	Kwara	120	2	2016	Tonsilitis		0		1		1	10
939	Kwara	6	1	2017	lt lobar pneumonia	BPN	0		2		1	8
940	Kwara	12	1	2017	Acute pharyngitis		0		1		1	6
941	Kwara	24	2	2017	Acute pharyngotonsilitis		0		1		1	4
942	Kwara	84	1	2017	pneumonia		0		1		1	5
943	Kwara	108	2	2017	pneumonia		0		1		1	4
944	Kwara	192	1	2017	rt lobar pneumonia		0		1		1	7
945	Kwara	144	1	2017	pneumonia		0		1		1	3
946	Kwara	96	2	2017	ACS		0		1		1	10
947	Kwara	96	2	2017	pneumonia		0		1		1	3
948	Kwara	144	2	2017	ACS		0		1		1	20
949	Kwara	120	1	2017	ACS		0		1		1	10
950	Kwara	132	2	2017	BPN		0		1		1	7
951	Kwara	136	1	2017	ACS		0		1		1	22
952	Kwara	121	2	2017	ACS		0		1		1	10
953	Kwara	48	1	2017	Acute pharyngotonsilitis		0		1		1	3
954	Kwara	72	2	2017	Acute pharyngotonsilitis		0		1		1	5
955	Kwara	9	1	2017	Acute pharyngotonsilitis		0		1		1	4
956	Kwara	18	2	2017	Acute pharyngotonsilitis		1	VOC	1		1	8
957	Kwara	60	1	2017	Acute pharyngotonsilitis		1	VOC	1		1	6
958	Kwara	168	2	2017	Acute pharyngotonsilitis		1	VOC	1		1	3
959	Kwara	96	2	2017	BPN		0		1		1	4
960	Kwara	96	2	2017	BPN		0		1		1	36
961	Kwara	72	2	2017	BPN	heart failure	0		1		1	7
962	Kwara	30	1	2017	BPN	priapism	0		1		1	7
963	Kwara	48	1	2017	BPN		0		1		1	6
964	Kwara	36	1	2017	BPN		0		1		1	4
965	Kwara	36	2	2017	BPN		0		1		1	6
966	Kwara	60	2	2017	BPN	lt pneumothorax	0		2		1	19
967	Kwara	36	2	2017	BPN	heart failure	0		1		1	6
968	Kwara	96	1	2017	BPN	heart failure	0		1		1	7
969	Kwara	96	2	2017	BPN		1	Hyperhaemolytic	1		1	5
970	Kwara	36	1	2017	BPN		1	VOC	1		1	8
971	Kwara	180	1	2017	BPN		0		1		1	5
972	Kwara	36	1	2017	BPN		0		1		1	4
973	Kwara	156	2	2017	BPN		0		1		1	6
974	Kwara	84	1	2017	lobar pneumonia		0		1		1	10
975	Kwara	120	1	2017	lobar pneumonia		1	VOC	1		1	8
976	Kwara	16	2	2017	Acute pharyngitis		0		1		1	1
977	Kwara	21	1	2017	pneumonia		0		1		1	8
978	Kwara	156	2	2017	pneumonia		0		1		1	9
979	Kwara	168	2	2017	pneumonia		1	VOC	1		1	3
980	Kwara	108	1	2017	pneumonia		0		1		1	7
981	Kwara	72	2	2017	pneumonia		0		1		1	8
982	Kwara	84	1	2017	pneumonia		0		1		1	3
983	Kwara	84	2	2017	pneumonia		0		1		1	3
984	Kwara	36	1	2017	pneumonia	pharyngitis	0		2		1	11
985	Kwara	36	1	2017	pneumonia		0		1	measles	1	11
986	Kwara	84	1	2017	pneumonia		0		1		1	2
987	Kwara	156	2	2017	pneumonia	heart failure	0		1		1	7
988	Kwara	180	2	2017	pneumonia		0		1		1	3
989	Kwara	48	1	2017	pneumonia		0		1		1	3
990	Kwara	36	1	2017	rt lobar pneumonia		0		1		1	11
991	Kwara	192	1	2017	rt lobar pneumonia		0		1		1	3
992	Kwara	18	1	2018	pneumonia	severe anaemia	1	anaemic	1		1	30
993	Kwara	156	1	2018	pneumonia		1	VOC, haemolysis	1		1	5
994	Kwara	108	2	2018	ACS		1	VOC	1		1	11
995	Kwara	156	1	2018	ACS		0		1		1	8
996	Kwara	168	2	2018	ACS		0		1		1	9
997	Kwara	156	2	2018	ACS		0		1		1	13
998	Kwara	48	1	2018	BPN		0		1		1	5
999	Kwara	168	2	2018	BPN		0		1		1	5
1000	Kwara	180	1	2018	ACS		1	VOC, haemolysis	1		1	13
1001	Kwara	72	2	2018	Acute pharyngotonsilitis		1	VOC	1		1	3
1002	Kwara	60	2	2018	Acute pharyngotonsilitis	severe anaemia	1	anaemic	1		1	8
1003	Kwara	17	1	2018	Acute pharyngotonsilitis		1	VOC	1		1	3
1004	Kwara	48	2	2018	Acute pharyngotonsilitis		1	VOC	1		1	2
1005	Kwara	10	2	2018	Acute pharyngotonsilitis		0		1		1	2
1006	Kwara	84	2	2018	Acute pharyngotonsilitis		1	VOC	1		1	2
1007	Kwara	54	1	2018	Acute pharyngotonsilitis		1	VOC	1		1	2
1008	Kwara	54	2	2018	Acute pharyngotonsilitis		0		1		1	2
1009	Kwara	22	1	2018	acute suppurative otitis media	febrile convulsion	0		1		1	4
1010	Kwara	54	1	2018	aspiration pneumonitis ffing kerosene		0		1		1	11
1011	Kwara	30	1	2018	aspiration pneumonitis ffing kerosene		0		1		1	8
1012	Kwara	132	1	2018	BPN		0		1		1	6
1013	Kwara	36	2	2018	BPN		0		1		1	8
1014	Kwara	36	1	2018	BPN		0		1		1	11
1015	Kwara	24	1	2018	BPN		0		1		1	4
1016	Kwara	90	1	2018	BPN	severe anaemia	1	anaemic	1		1	11
1017	Kwara	60	1	2018	BPN		0		1		1	3
1018	Kwara	30	2	2018	BPN		0		1		1	3
1019	Kwara	24	1	2018	BPN	severe anaemia	1	anaemic	1		1	11
1020	Kwara	66	2	2018	BPN		1	VOC, haemolysis	1		1	6
1021	Kwara	30	2	2018	BPN	severe anaemia	1	anaemic	1		1	2
1022	Kwara	84	1	2018	lobar pneumonia	pulmonary hypertension	0		2		1	5
1023	Kwara	48	2	2018	lobar pneumonia		0		1		1	6
1024	Kwara	132	2	2018	lobar pneumonia		1	VOC	1		1	9
1025	Kwara	132	1	2018	lobar pneumonia		0		1		1	5
1026	Kwara	84	1	2018	lt lobar pneumonia		0		1		0	0
1027	Kwara	24	2	2018	Acute pharyngitis		0		1		1	3
1028	Kwara	48	2	2018	Acute pharyngitis		0		1		1	2
1029	Kwara	120	1	2018	Acute pharyngitis		0		1		1	2
1030	Kwara	96	2	2018	Acute pharyngitis		1	VOC	1		1	2
1031	Kwara	108	2	2018	pneumonia		0		1		1	2
1032	Kwara	168	2	2018	pneumonia		1	VOC	1		1	6
1033	Kwara	156	2	2018	pneumonia		1	VOC	1		1	3
1034	Kwara	23	1	2018	pneumonia	pharyngitis	0		2	down syndrome	1	4
1035	Kwara	156	1	2018	pneumonia		1	VOC	1		1	0
1036	Kwara	48	1	2018	pneumonia		1	VOC	1		1	5
1037	Kwara	96	2	2018	pneumonia		1	VOC	1		1	6
1038	Kwara	28	1	2018	pneumonia	severe anaemia	1	anaemic	1		1	3
1039	Kwara	121	1	2018	pneumonia		1	VOC	1		1	4
1040	Kwara	78	1	2018	pneumonia		0		1	CVA	1	8
1041	Kwara	96	1	2018	pneumonia		1	VOC	1		1	6
1042	Kwara	120	2	2018	pneumonia		0		1		1	6
1043	Kwara	36	1	2018	pneumonia		0		1		1	3
1044	Kwara	60	2	2018	pneumonia	severe anaemia	1	anaemic	1		1	2
1045	Kwara	96	1	2018	pneumonia		1	VOC	1		1	8
1046	Kwara	20	1	2018	pneumonia	severe anaemia	1	anaemic	1		1	3
1047	Kwara	180	1	2018	pneumonia		1	VOC, haemolysis	1		1	6
1048	Kwara	9	1	2018	pneumonia		0		1		1	3
1049	Kwara	72	1	2018	pulmonary hypertension		1	VOC, haemolysis	1		1	3
1050	Kwara	84	2	2018	pulmonary tuberculosis		0		1		1	16
1051	Kwara	72	2	2018	rt lobar pneumonia		0		1		1	6
1052	Kwara	120	1	2018	rt lobar pneumonia		1	VOC	1		1	1
1053	Kwara	48	1	2018	rt lobar pneumonia		0		1		1	5
1054	Kwara	60	2	2018	rt lobar pneumonia	severe anaemia	1	anaemic	1		1	5
1055	Kwara	144	2	2018	rt lobar pneumonia		0		1		1	6
1056	Kwara	204	1	2018	rt lobar pneumonia		0		1		1	9
1057	Kwara	156	1	2018	rt lobar pneumonia	severe anaemia	1	anaemic	1	pyelonephritis	1	7
1058	Kwara	108	1	2019	ACS		0		1		0	1
1059	Kwara	60	2	2019	BPN		0		1		1	7
1060	Kwara	72	1	2019	ACS		0		1		1	14
1061	Kwara	84	2	2019	ACS		0		1		1	26
1062	Kwara	144	2	2019	ACS		0		1		1	14
1063	Kwara	96	1	2019	ACS		0		1		1	12
1064	Kwara	156	1	2019	ACS		0		1		1	7
1065	Kwara	156	1	2019	pneumonia	severe anaemia	1	anaemic	1		1	5
1066	Kwara	156	2	2019	ACS		0		1		1	10
1067	Kwara	84	1	2019	ACS		0		1		1	10
1068	Kwara	72	2	2019	ACS		0		1		1	16
1069	Kwara	72	2	2019	ACS		0		1		1	9
1070	Kwara	144	1	2019	ACS		0		1		1	15
1071	Kwara	156	1	2019	ACS		0		1		1	12
1072	Kwara	48	1	2019	Acute pharyngotonsilitis		1	VOC	1		1	5
1073	Kwara	102	2	2019	Acute pharyngotonsilitis		1	VOC	1		1	3
1074	Kwara	96	2	2019	Acute pharyngotonsilitis		0		1		1	2
1075	Kwara	30	1	2019	Acute pharyngotonsilitis		0		1		1	4
1076	Kwara	16	2	2019	Acute pharyngotonsilitis		1	VOC	1		1	4
1077	Kwara	72	1	2019	Acute pharyngotonsilitis		1	VOC	1		1	6
1078	Kwara	120	2	2019	Acute pharyngotonsilitis		1	VOC	1		1	4
1079	Kwara	60	1	2019	Acute pharyngotonsilitis		1	VOC	1		1	9
1080	Kwara	36	1	2019	Acute pharyngotonsilitis		0		1		1	5
1081	Kwara	36	1	2019	Acute pharyngotonsilitis		1	VOC	1		1	6
1082	Kwara	168	2	2019	Acute pharyngotonsilitis		0		1		1	4
1083	Kwara	96	2	2019	Acute pharyngotonsilitis		1	VOC	1		1	5
1084	Kwara	54	2	2019	Acute pharyngotonsilitis		1	VOC	1		1	3
1085	Kwara	48	2	2019	asthma	severe anaemia	1	anaemic	1		1	8
1086	Kwara	84	2	2019	asthma	BPN	0		2		1	5
1087	Kwara	60	1	2019	BPN		0		1		1	4
1088	Kwara	96	2	2019	BPN	mixed crises	1	VOC, haemolysis	1		1	20
1089	Kwara	121	1	2019	BPN	pleural effusion	0		2		999	999
1090	Kwara	36	1	2019	BPN		1	VOC	1		1	8
1091	Kwara	48	1	2019	BPN		0		1		1	10
1092	Kwara	18	2	2019	BPN	heart failure	0		1		1	3
1093	Kwara	114	2	2019	BPN		0		1		1	2
1094	Kwara	8.5	1	2019	BPN		0		1		1	8
1095	Kwara	30	2	2019	BPN		0		1		1	4
1096	Kwara	120	1	2019	BPN	severe anaemia	1	anaemic	1	rickets	2	4
1097	Kwara	132	2	2019	BPN		1	VOC, haemolysis	1		1	10
1098	Kwara	24	1	2019	lobar pneumonia	severe anaemia	1	anaemic	1		1	10
1099	Kwara	168	1	2019	lobar pneumonia	severe anaemia	1	anaemic	1		1	8
1100	Kwara	60	1	2019	lt lobar pneumonia		1	VOC, haemolysis	1		1	8
1101	Kwara	132	1	2019	lt lobar pneumonia	severe anaemia	1	anaemic	1		1	9
1102	Kwara	48	1	2019	lt lobar pneumonia		0		1		1	14
1103	Kwara	72	1	2019	lt lobar pneumonia		0		1		1	10
1104	Kwara	20	2	2019	Acute pharyngitis		0		1		1	2
1105	Kwara	204	2	2019	Acute pharyngitis		1	VOC	1		1	2
1106	Kwara	132	1	2019	Acute pharyngitis	severe anaemia	1	anaemic	1		1	4
1107	Kwara	24	2	2019	Acute pharyngitis	severe anaemia	1	anaemic	1		1	3
1108	Kwara	84	1	2019	Acute pharyngitis	severe anaemia	1	anaemic	1		1	3
1109	Kwara	120	1	2019	pneumonia		1	VOC	1		1	7
1110	Kwara	108	2	2019	pneumonia		1	VOC, haemolysis	1		1	9
1111	Kwara	60	1	2019	pneumonia		1	VOC	1		1	6
1112	Kwara	36	1	2019	pneumonia	severe anaemia	1	anaemic	1		1	11
1113	Kwara	42	2	2019	pneumonia		0		1		1	6
1114	Kwara	72	2	2019	pneumonia		0		1		1	13
1115	Kwara	24	1	2019	pneumonia		1	VOC, haemolysis	1		1	14
1116	Kwara	120	1	2019	pneumonia	severe anaemia	1	anaemic	1		1	6
1117	Kwara	60	1	2019	pneumonia		1	VOC	1		1	5
1118	Kwara	72	1	2019	rt lobar pneumonia	severe anaemia	1	anaemic	1		1	6
1119	Kwara	42	2	2019	rt lobar pneumonia		0		1		1	7
1120	Kwara	24	2	2019	rt lobar pneumonia		0		1		1	12
1121	Kwara	36	1	2019	rt lobar pneumonia		1	VOC	1		1	8
1122	Kwara	108	2	2019	rt lobar pneumonia		1	VOC	1		1	6
1123	Kwara	24	1	2019	rt lobar pneumonia		1	VOC	1		1	10
1124	Kwara	192	1	2020	ACS		0		1		1	14
1125	Kwara	132	2	2020	ACS		0		1		0	1
1126	Kwara	132	1	2020	ACS		0		1		0	0
1127	Kwara	144	2	2020	ACS		1	VOC	1		1	8
1128	Kwara	36	2	2020	Acute pharyngotonsilitis		0		1	malaria	999	999
1129	Kwara	72	1	2020	Acute pharyngotonsilitis		1	VOC	1		1	15
1130	Kwara	30	2	2020	Acute pharyngotonsilitis		0		1		1	5
1131	Kwara	72	1	2020	Acute pharyngotonsilitis		0		1		1	4
1132	Kwara	60	1	2020	Acute pharyngotonsilitis		0		1		1	4
1133	Kwara	24	1	2020	Acute pharyngotonsilitis		1	VOC	1		1	4
1134	Kwara	12	1	2020	Acute pharyngotonsilitis		0		1		1	6
1135	Kwara	126	2	2020	BPN		0		1		1	8
1136	Kwara	24	1	2020	BPN		0		1		1	6
1137	Kwara	24	2	2020	BPN		0		1		1	8
1138	Kwara	24	1	2020	BPN		0		1		1	5
1139	Kwara	36	2	2020	BPN		0		1		1	8
1140	Kwara	60	2	2020	lobar pneumonia		1	VOC	1		1	5
1141	Kwara	72	1	2020	lobar pneumonia		1	VOC, haemolysis	1		1	17
1142	Kwara	48	1	2020	lt lobar pneumonia	pleural effusion	0		2		1	26
1143	Kwara	16	2	2020	lt lobar pneumonia	heart failure	0		1		1	3
1144	Kwara	60	2	2020	lt lobar pneumonia	pleural effusion	0		2		1	8
1145	Kwara	108	1	2020	parapneumonic effusion		0		1		1	9
1146	Kwara	108	2	2020	pneumonia	pleural effusion and lung collapse	0		2		1	10
1147	Kwara	17	2	2020	pneumonia		0		1		1	7
1148	Kwara	20	2	2020	pneumonia		1	VOC	1		1	4
1149	Kwara	60	1	2020	pneumonia	severe anaemia	1	anaemic	1		999	999
1150	Kwara	180	1	2020	adenoidal hypertrophy		0		1		1	14
1151	Kwara	132	2	2020	rt lobar pneumonia		0		1		1	5
1152	Kwara	96	2	2021	acute suppurative otitis media		0		1		1	2
1153	Kwara	120	1	2021	pneumonia		0		1		1	4
1154	Kwara	60	1	2021	ACS		0		1		1	23
1155	Kwara	238	2	2021	ACS		0		1		1	11
1156	Kwara	60	1	2021	Acute pharyngotonsilitis		0		1		1	1
1157	Kwara	24	2	2021	Acute pharyngotonsilitis	severe anaemia	1	anaemic	1		1	5
1158	Kwara	72	2	2021	Acute pharyngotonsilitis		1	VOC	1		1	7
1159	Kwara	168	2	2021	Acute pharyngotonsilitis		1	VOC, haemolysis	1		1	6
1160	Kwara	48	1	2021	Acute pharyngotonsilitis	BPN	0		2		1	4
1161	Kwara	144	2	2021	BPN		1	VOC	1		1	3
1162	Kwara	22	2	2021	BPN		0		1		1	5
1163	Kwara	12	1	2021	BPN		0		1		1	2
1164	Kwara	20	1	2021	BPN		0		1		1	3
1165	Kwara	36	1	2021	BPN		0		1		1	7
1166	Kwara	19	1	2021	BPN		1	VOC	1	acute osteomyelitis lt tibia	1	13
1167	Kwara	72	1	2021	lt lobar pneumonia		0		1		1	4
1168	Kwara	144	1	2021	lt lobar pneumonia		0		1		1	2
1169	Kwara	84	2	2021	pneumonia		1	VOC	1		1	9
1170	Kwara	120	2	2021	pneumonia		1	VOC	1		1	7
1171	Kwara	120	1	2021	pneumonia		0		1		1	8
1172	Kwara	132	1	2021	pneumonia		0		1		999	999
1173	Kwara	108	1	2021	pneumonia		0		1	osteomyelitis tibia lt	1	16
1174	Kwara	108	1	2021	pneumonia		1	VOC, haemolysis	1		1	6
1175	Kwara	23	2	2021	pneumonia		0		1		1	8
1176	Kwara	96	1	2021	pneumonia		1	VOC	1		999	999
1177	Kwara	24	1	2021	pneumonia		0		1		1	7
1178	Kwara	24	2	2021	pneumonia	severe anaemia	1	anaemic	1		1	3
1179	Kwara	36	2	2021	rt lobar pneumonia	severe anaemia	1	anaemic	1		1	5
1180	Kwara	48	1	2021	rt lobar pneumonia		0		1		1	7
1181	Kwara	60	2	2021	Tonsilitis		0		1		1	2
1182	uyo	60	1	2016	BPN		1	VOC	1		1	2
1183	uyo	48	1	2016	lobar pneumonia		0		1		1	4
1184	uyo	60	1	2017	pneumonia		0		1		1	6
1185	uyo	28	2	2017	asthma		0		1	TB SPINE	0	1
1186	uyo	120	1	2018	BPN	pleural effusion	1	anaemic	2	SEVERE ANAEMIA	1	4
1187	uyo	151	2	2018	BPN		0		1	OSTEOMYELITIS	1	4
1188	uyo	48	1	2018	URTI		0		1	MALARIA , PRIAPISM	1	5
1189	uyo	84	1	2018	BPN	adenotonsilitis	0		2		1	7
1190	uyo	72	1	2018	ACS		0		1		1	24
1191	uyo	156	1	2018	ACS		1	VOC	1		1	7
1192	uyo	132	1	2018	BPN		0		1		1	4
1193	uyo	156	1	2019	ACS		1	VOC	1		1	12
1194	uyo	96	2	2019	ACS		1	VOC	1		1	23
1195	uyo	7	1	2019	pneumonia		0		1	SEPSIS	1	16
1196	uyo	48	1	2019	ACS		0		1	SICKLE CELL NEPHROPATHY	1	12
1197	uyo	192	1	2019	ACS		0		1		1	25
1198	uyo	28	1	2019	BPN		0		1		999	999
1199	uyo	55	1	2019	BPN		0		1		1	5
1200	uyo	75	2	2019	BPN		0		1		1	7
1201	uyo	84	2	2020	ACS		0		1		1	14
1202	uyo	180	1	2020	ACS		0		1		1	16
1203	uyo	48	1	2020	BPN		1	VOC	1		1	5
1204	uyo	69	1	2021	BPN		0		1		1	10
1205	uyo	132	1	2021	BPN		0		1		1	5
1206	uyo	24	2	2021	BPN		0		1		1	11
1207	uyo	120	1	2021	ACS		0		1		1	20
1208	uyo	48	2	2021	ACS		1	VOC	1		1	16
1209	uyo	132	2	2021	ACS		0		1		1	27
1210	uyo	204	2	2021	ACS		0		1		1	8
1211	uyo	70	1	2021	ACS		0		1	MENINGITIS	1	14
1212	uyo	102	1	2021	pneumonia		1	VOC	1		1	6
1213	uyo	132	2	2021	ACS		0		1		1	13
