# Supplementary material for: Burden and outcome of respiratory morbidities among children and adolescents with sickle cell disease—A retrospective review of emergency presentations in some Nigerian tertiary institutions
Source: PLoS One. 2024 May 16;19(5):e0303323. doi: 10.1371/journal.pone.0303323 (PMC11098331; doi:10.1371/journal.pone.0303323)
Supplement: S2 File — (XLSX) [file pone.0303323.s002.xlsx]

## Sheet: final overall admissions
	total admissions 2012	total admissions 2013	total admissions 2014	total admissions 2015	total admissions 2016	total admissions 2017	total admissions 2018	total admissions 2019	total admissions 2020	total admissions 2021	TOTAL ADMISSIONS	overall deaths 2012	overall deaths 2013	overall deaths 2014	overall deaths 2015	overall deaths 2016	overall deaths 2017	overall deaths 2018	overall deaths 2019	overall deaths 2020	overall deaths 2021	TOTAL DEATHS	SCD admissions 2012	SCD admissions 2013	SCD admissions 2014	SCD admissions 2015	SCD admissions 2016	SCD admissions 2017	SCD admissions 2018	SCD admissions 2019	SCD admissions 2020	SCD admissions 2021	TOTAL SCD ADMISSIONS	SCD deaths 2012	SCD deaths 2013	SCD deaths 2014	SCD deaths 2015	SCD deaths 2016	SCD deaths 2017	SCD deaths 2018	SCD deaths 2019	SCD deaths 2020	SCD deaths 2021	OVERALL SCD DEATHS	SCD resp deaths 2012	SCD resp deaths 2013	SCD resp deaths 2014	SCD resp deaths 2015	SCD resp deaths 2016
sokoto	1776	1748	1812	1827	1793	1727	1785	1807	1849	1798	16124	98	105	89	87	94	102	85	97	92	82	931	245	256	248	266	263	221	224	220	243	244	2430	8	5	7	8	7	8	6	9	9	8	75	1	0	0	1	0
katsina				966	975	584	1024	1343	1987	2296	6879				56	69	65	77	58	173	146	644				87	61	39	102	115	198	255	857				1	2	0	2	2	10	8	25				0	0
ilorin	1716	1773	1225	1313	1038	1592	1513	1959	1232	1275	13361	128	144	111	103	79	138	127	178	121	119	1248	237	228	172	220	136	216	240	328	209	196	2182	0	5	2	3	1	2	4	5	12	4	38	0	2	0	0	0
ogbomoso					888	1009	987	969	833	913	4686					149	161	102	124	126	119	781					40	54	65	24	35	22	240				0	0	0	1	0	0	2	3				0	0
gombe					2026	1176	1110	1265	1208	953	6785					286	247	245	250	278	97	1403					67	89	90	96	159	101	602					2	5	5	6	2	4	24				0	0
owo					1154	1135	1020	941	968	1021	5218					64	68	40	46	44	66	328					20	23	34	17	13	21	128				0	0	0	0	1	3	0	4				0	0
bauchi							1118	1306	1540	1209	3964							141	128	97	99	465							36	79	101	53	269							0	0	1	0	1
uyo					699	1080	1009	1037	714	804	4539					31	41	44	40	19	49	224					15	37	43	42	40	51	228					0	2	2	1	0	1	6					0
rivers							678	366	337	486	1381							7	5	6	3	21							40	27	25	30	122							0	2	0	0	2
bida					1865	2016	1844	1891	1780	1753	9396					187	189	130	158	166	170	1000					31	30	18	31	36	52	198				0	0	0	0	0	1	2	3
	3492	3521	3037	4106	10438	10319	12088	12884	12448	12508	72333	226	249	200	246	959	1011	998	1084	1122	950	7045	482	484	420	573	633	709	892	979	1059	1025	7256	8	10	9	12	12	17	20	26	38	29	181	1	2	0	1	0
							-	2	-	-
[truncated: 6 more columns]

## Sheet: final admissions by centre
	TOTAL ADMISSIONS	TOTAL DEATHS	TOTAL SCD ADMISSIONS	total scd-resp admission	OVERALL SCD DEATHS	TOTAL SCD-RESP DEATHS
sokoto	16124	931	2430	189	75	2
katsina	6879	644	857	186	25	5
ilorin	13361	1248	2182	393	38	6
bida	9396	1000	198	40	3	0
gombe	6785	1403	602	224	24	3
bauchi	3964	465	269	25	4	0
ogbomoso	4686	781	240	23	3	0
owo	5218	328	128	17	4	0
uyo	4539	224	228	32	6	1
rivers	1381	21	122	84	2	0
	72333	7045	7256	1213	181	17
